# Supplementary material for: Webspinners in Early Eocene amber from western India (Insecta, Embiodea)
Source: Zookeys. 2011 Nov 21;(148):197–208. doi: 10.3897/zookeys.148.1712 (PMC3264408; doi:10.3897/zookeys.148.1712)
Supplement: XML Treatment for Scelembiidae [file zookeys.148.1712-treatment1.xml]

<!DOCTYPE tp:taxon-treatment
  PUBLIC "-//TaxonX//DTD Taxonomic Treatment Publishing DTD v0 20100105//EN" "tax-treatment-NSO.dtd">
<tp:taxon-treatment xmlns:tp="http://www.plazi.org/taxpub"><tp:treatment-meta><mixed-citation publication-type="journal"><person-group><name><surname>Engel</surname><given-names>Michael S.</given-names></name><name><surname>Grimaldi</surname><given-names>David A.</given-names></name><name><surname>Singh</surname><given-names>Hukam</given-names></name><name><surname>Nascimbene</surname><given-names>Paul C.</given-names></name></person-group><article-title>Webspinners in Early Eocene amber from western India (Insecta, Embiodea)</article-title><source>Zookeys</source><day>21</day><month>11</month><year>2011</year><volume>2011</volume><issue>148</issue><fpage>197</fpage><lpage>208</lpage><pub-id pub-id-type="doi">10.3897/zookeys.148.1712</pub-id></mixed-citation></tp:treatment-meta><tp:nomenclature><label>Family</label><tp:taxon-name>
                        <tp:taxon-name-part taxon-name-part-type="family">Scelembiidae</tp:taxon-name-part>
                    <object-id xmlns:xlink="http://www.w3.org/1999/xlink" xlink:type="simple">http://species-id.net/wiki/Scelembiidae</object-id>
                    </tp:taxon-name><tp:taxon-authority>Ross, 2001</tp:taxon-authority></tp:nomenclature><tp:treatment-sec sec-type="Diagnosis"><title>Diagnosis.</title><p>Mandibles depressed, with incisive teeth well differentiated from molar area. Wings without crossveins between MA<sub>1</sub> and MA<sub>2</sub>; CuA frequently diffuse. Male 10T with a membranous area occupying base and center of sclerite; 10R and 10L connected by thin basal bar; 10RP<sub>2</sub> present, short, thumb-like; 10LP<sub>1</sub> a curved, apically-forked process; HP rectangular, centered; LC<sub>1</sub> with setae on apical area.
                    </p></tp:treatment-sec><tp:treatment-sec sec-type="Included genera"><title>Included genera.</title><p><italic><tp:taxon-name>Ambonembia</tp:taxon-name></italic> Ross (=<italic><tp:taxon-name>Ischnosembia</tp:taxon-name></italic> Ross), <italic><tp:taxon-name>Biguembia</tp:taxon-name></italic> Szumik (=<italic><tp:taxon-name>Aphanembia</tp:taxon-name></italic> Ross), <italic><tp:taxon-name>Gibocercus</tp:taxon-name></italic> Szumik, <italic><tp:taxon-name>Kumarembia</tp:taxon-name></italic> Engel and Grimaldi gen. n., <italic><tp:taxon-name>Litosembia</tp:taxon-name></italic> Ross, <italic><tp:taxon-name>Malacosembia</tp:taxon-name></italic> Ross, <italic><tp:taxon-name>Navasiella</tp:taxon-name></italic> Davis, <italic><tp:taxon-name>Pararhagadochir</tp:taxon-name></italic> Davis, and <italic><tp:taxon-name>Rhagadochir</tp:taxon-name></italic> Enderlein (=<italic><tp:taxon-name>Scelembia</tp:taxon-name></italic> Ross) (<xref ref-type="bibr" rid="B28">Szumik 2004</xref>).
                    </p></tp:treatment-sec><ref-list><ref id="B28"><mixed-citation xmlns:xlink="http://www.w3.org/1999/xlink" xlink:type="simple"><person-group><name name-style="western"><surname>Szumik</surname><given-names>CA</given-names></name></person-group> (<year>2004</year>)<article-title> Phylogenetic systematics of Archembiidae (Embiidina, Insecta).</article-title><source>Systematic Entomology </source><volume>29</volume> (<issue>2</issue>): <fpage>215</fpage>-<lpage>237</lpage>. <ext-link ext-link-type="uri" xlink:href="http://dx.doi.org/10.1111/j.0307-6970.2004.00239.x" xlink:type="simple">doi: 10.1111/j.0307-6970.2004.00239.x</ext-link></mixed-citation></ref></ref-list></tp:taxon-treatment>
