# Supplementary material for: Webspinners in Early Eocene amber from western India (Insecta, Embiodea)
Source: Zookeys. 2011 Nov 21;(148):197–208. doi: 10.3897/zookeys.148.1712 (PMC3264408; doi:10.3897/zookeys.148.1712)
Supplement: XML Treatment for Kumarembia [file zookeys.148.1712-treatment2.xml]

<!DOCTYPE tp:taxon-treatment
  PUBLIC "-//TaxonX//DTD Taxonomic Treatment Publishing DTD v0 20100105//EN" "tax-treatment-NSO.dtd">
<tp:taxon-treatment xmlns:tp="http://www.plazi.org/taxpub"><tp:treatment-meta><mixed-citation publication-type="journal"><person-group><name><surname>Engel</surname><given-names>Michael S.</given-names></name><name><surname>Grimaldi</surname><given-names>David A.</given-names></name><name><surname>Singh</surname><given-names>Hukam</given-names></name><name><surname>Nascimbene</surname><given-names>Paul C.</given-names></name></person-group><article-title>Webspinners in Early Eocene amber from western India (Insecta, Embiodea)</article-title><source>Zookeys</source><day>21</day><month>11</month><year>2011</year><volume>2011</volume><issue>148</issue><fpage>197</fpage><lpage>208</lpage><pub-id pub-id-type="doi">10.3897/zookeys.148.1712</pub-id></mixed-citation></tp:treatment-meta><tp:nomenclature><tp:taxon-name>
                        <tp:taxon-name-part taxon-name-part-type="genus">Kumarembia</tp:taxon-name-part>
                    <object-id xmlns:xlink="http://www.w3.org/1999/xlink" xlink:type="simple">urn:lsid:zoobank.org:act:F30F7AFB-D379-4F74-A76F-612169FD3B48</object-id>
                    <object-id xmlns:xlink="http://www.w3.org/1999/xlink" xlink:type="simple">http://species-id.net/wiki/Kumarembia</object-id>
                    </tp:taxon-name><tp:taxon-authority>Engel &amp; Grimaldi</tp:taxon-authority><tp:taxon-status xmlns:xlink="http://www.w3.org/1999/xlink" xlink:type="simple">gen. n.</tp:taxon-status></tp:nomenclature><tp:treatment-sec sec-type="Type species"><title>Type species.</title><p><italic><tp:taxon-name>Kumarembia hurleyi</tp:taxon-name></italic> Engel and Grimaldi, sp. n.
                    </p></tp:treatment-sec><tp:treatment-sec sec-type="Diagnosis"><title>Diagnosis.</title><p><italic>Male</italic>: Head relatively slender, longer than wide, elongate oval (<xref ref-type="fig" rid="F3">Fig. 3a</xref>), slightly narrowed posteriad; compound eyes well developed, prominent, emarginate at base of antenna, and less so on posterodorsal margin, setose, with stiff setae, some longer than diameter of facets, and most setae on outermost distal surface (<xref ref-type="fig" rid="F3">Fig. 3b</xref>); ocelli absent; antennae long, with 17 articles (incomplete in holotype, number of articles based on paratype), articles apparently uniformly sclerotized and pigmented (apical articles not differently pigmented or unpigmented); lacinia entirely sclerotized, with two small apical teeth (<xref ref-type="fig" rid="F3">Fig. 3b</xref>), remainder of maxilla generalized; mentum sclerotized, small, approximately one-third length of labium, without setae, tightly joined to submentum; submentum sclerotic, with four stiff, very fine setae, anterior margin straight (appearing to have medial hump owing to mentum), lateral<!--PageBreak--> margins relatively straight and converging posteriorly toward base, margins meet before ventral margin of head capsule (<xref ref-type="fig" rid="F3">Fig. 3b</xref>); ventral surface of head capsule, lateral to prementum, with eight (four pairs) fine, stiff, erect setae, head capsule otherwise with numerous decumbent setae, especially dorsally. Cervical area extensively membranous, especially ventrally. Pronotum longer than wide, well sclerotized and apparently pigmented, anterior margin straight, with prominent anterolateral corners, faintly constricted just posterior to anterior margin, posterior margin constricted, with rounded posterolateral corners, dorsally depressed just posterior to anterior margin (resulting in the anterior margin appearing somewhat lip-like), with thin, longitudinal, membranous “fracture” at midline (<xref ref-type="fig" rid="F3">Fig. 3a</xref>). Wings large, mildly infumate; R reaching wing margin, straight apically (not procurved to terminate anteriorly); no c-r crossveins evident; Rs simple, terminating at wing apex (<xref ref-type="fig" rid="F4">Fig. 4c</xref>), several r-rs crossveins present; single rs-ma<sub>1</sub> crossvein present shortly after origin of MA<sub>1</sub>; MA apically forked, MA<sub>1</sub> and MA<sub>2</sub> both reaching wing margin, without crossveins between them (<xref ref-type="fig" rid="F4">Fig. 4c</xref>); MP simple, reaching to apical wing margin; CuA apparently joining MP apically. Protibia greatest width 0.33× length, silk-producing surface slightly concave (<xref ref-type="fig" rid="F4">Fig. 4a</xref>); distal end with two minute, sclerotized, slightly-curved, spine-like setae on mesal surface (<xref ref-type="fig" rid="F4">Fig. 4a</xref>); metafemur swollen; metabasitarus (= metatarsomere I) elongate, without plantunlae (as in <italic>Pararhagadochir</italic>); metatarsomere II exceptionally short, without plantula; metadistitarsus (= metatarsomere III) elongate, nearly as long as combined lengths of metabasitarsus and metatarsomere II; pretarsal claws simple; arolium absent (<xref ref-type="fig" rid="F4">Fig. 4a, 4b</xref>). Male terminalia asymmetrical; dorsally with left hemitergite (10L) relatively broad; right hemitergite (10R) relatively narrow, tapering posteriorly; hemitergites separated by membranous area, connected proximally by a thin sclerotic band (<xref ref-type="fig" rid="F4">Fig. 4e</xref>); left tergal process (LP) sclerotized, short, curved, with forked apex, internal (caudad) hook longer than external (proximad) hook, both with tapered and pointed apices (<xref ref-type="fig" rid="F4">Fig. 4e</xref>); right tergal caudal process (RP<sub>1</sub>) long, extending to LC<sub>1</sub>, apex with minute hook caudally and gentle lobe proximally; right tergal anterior process (RP<sub>2</sub>) present, short, thumb-like; ventrally with hypandrium (H) relatively large, broad, with rectangular hypandrial process (HP) positioned medially (<xref ref-type="fig" rid="F4">Fig. 4d</xref>); cercomeres well sclerotized and uniformly covered by stiff, elongate setae in loose whorls (<xref ref-type="fig" rid="F4">Fig. 4d</xref>); apical cercomeres (LC<sub>2</sub> and RC<sub>2</sub>) slightly longer than basal cercomeres (similar to <italic><tp:taxon-name>Archembia</tp:taxon-name></italic>); left basal cercomere (LC<sub>1</sub>) medially expanded and lobed (<xref ref-type="fig" rid="F4">Fig. 4d</xref>), left cercal basipodite comprising a sclerotic flange fused to outer rim of LC<sub>1</sub> and without evidence of inner lobe or ring; right basal cercomere (RC<sub>1</sub>) well sclerotized throughout, cylindrical (<xref ref-type="fig" rid="F4">Fig. 4d, 4e</xref>).
                    </p><p><italic>Female</italic>: Unknown.
                    </p></tp:treatment-sec><tp:treatment-sec sec-type="Etymology"><title>Etymology.</title><p>The new generic name is a combination of Kumar (honoring Dr. Kumar Krishna, faithful colleague and dear friend, as well as the world’s leading authority on the systematics of <tp:taxon-name>Isoptera</tp:taxon-name>), and <italic><tp:taxon-name>Embia</tp:taxon-name></italic>, type genus of and frequent stem for embiodeans. The name is feminine.
                    </p></tp:treatment-sec><tp:treatment-sec><!--Section generated to contain objects referenced in tp:taxon-treatment.--><fig id="F3" position="float" orientation="portrait"><label>Figure 3.</label><caption><p>Line drawings of <italic><tp:taxon-name>Kumarembia hurleyi</tp:taxon-name></italic> Engel &amp; Grimaldi, gen. et sp. n. <bold>A</bold> Head of holotype, dorsal view <bold>B</bold> Head of paratype, ventral view. Head length (to apex of labrum) 1.1 mm.</p></caption><graphic xmlns:xlink="http://www.w3.org/1999/xlink" xlink:href="ZooKeys-148-197-g003.jpg" position="float" orientation="portrait" xlink:type="simple"/></fig><fig id="F4" position="float" orientation="portrait"><label>Figure 4.</label><caption><p>Line drawings of <italic><tp:taxon-name>Kumarembia hurleyi</tp:taxon-name></italic> Engel &amp; Grimaldi, gen. et sp. n. (a, b, and d to same scale). <bold>A</bold> Protarsus of holotype, dorsal view <bold>B</bold> Protarsus of holotype, ventral view <bold>C</bold> Forewing apex of holotype <bold>D</bold> Male genitalia of holotype, ventral view <bold>E</bold> Male genitalia of holotype, dorsal view. Refer to description for individual measurements.</p></caption><graphic xmlns:xlink="http://www.w3.org/1999/xlink" xlink:href="ZooKeys-148-197-g004.jpg" position="float" orientation="portrait" xlink:type="simple"/></fig></tp:treatment-sec></tp:taxon-treatment>
