# Supplementary material for: Webspinners in Early Eocene amber from western India (Insecta, Embiodea)
Source: Zookeys. 2011 Nov 21;(148):197–208. doi: 10.3897/zookeys.148.1712 (PMC3264408; doi:10.3897/zookeys.148.1712)
Supplement: XML Treatment for Kumarembia hurleyi [file zookeys.148.1712-treatment3.xml]

<!DOCTYPE tp:taxon-treatment
  PUBLIC "-//TaxonX//DTD Taxonomic Treatment Publishing DTD v0 20100105//EN" "tax-treatment-NSO.dtd">
<tp:taxon-treatment xmlns:tp="http://www.plazi.org/taxpub"><tp:treatment-meta><mixed-citation publication-type="journal"><person-group><name><surname>Engel</surname><given-names>Michael S.</given-names></name><name><surname>Grimaldi</surname><given-names>David A.</given-names></name><name><surname>Singh</surname><given-names>Hukam</given-names></name><name><surname>Nascimbene</surname><given-names>Paul C.</given-names></name></person-group><article-title>Webspinners in Early Eocene amber from western India (Insecta, Embiodea)</article-title><source>Zookeys</source><day>21</day><month>11</month><year>2011</year><volume>2011</volume><issue>148</issue><fpage>197</fpage><lpage>208</lpage><pub-id pub-id-type="doi">10.3897/zookeys.148.1712</pub-id></mixed-citation></tp:treatment-meta><tp:nomenclature><tp:taxon-name>
                        <tp:taxon-name-part taxon-name-part-type="genus">Kumarembia</tp:taxon-name-part>
                        <tp:taxon-name-part taxon-name-part-type="species">hurleyi</tp:taxon-name-part>
                    <object-id xmlns:xlink="http://www.w3.org/1999/xlink" xlink:type="simple">urn:lsid:zoobank.org:act:0124F7C1-BB06-4024-8C0A-3CFA053DD4CB</object-id>
                    <object-id xmlns:xlink="http://www.w3.org/1999/xlink" xlink:type="simple">http://species-id.net/wiki/Kumarembia_hurleyi</object-id>
                    </tp:taxon-name><tp:taxon-authority>Engel &amp; Grimaldi</tp:taxon-authority><tp:taxon-status xmlns:xlink="http://www.w3.org/1999/xlink" xlink:type="simple">sp. n.</tp:taxon-status><xref ref-type="fig" rid="F1">Fig. 1</xref><xref ref-type="fig" rid="F2"/><xref ref-type="fig" rid="F3"/><xref ref-type="fig" rid="F4">–4</xref></tp:nomenclature><tp:treatment-sec sec-type="Holotype"><title>Holotype.</title><p>♂; AMNH Tad-261-A (<xref ref-type="fig" rid="F1">Fig. 1</xref>), India: Gujurat: Tadkeshwar lignite mine, Cambay Formation (Paleo-Eocene), <named-content xmlns:xlink="http://www.w3.org/1999/xlink" content-type="dwc:verbatimCoordinates" xlink:type="simple">21°21.400'N, 73°4.532'E</named-content>, 17–22 January 2010; to be deposited in the Birbal Sahni Institute of Paleobotany, Lucknow, India.
                    </p></tp:treatment-sec><tp:treatment-sec sec-type="Paratype"><title>Paratype.</title><p>♂; AMNH Tad-253 (<xref ref-type="fig" rid="F2">Fig. 2</xref>), India: Gujurat: Tadkeshwar lignite mine, Cambay Formation (Paleo-Eocene), <named-content xmlns:xlink="http://www.w3.org/1999/xlink" content-type="dwc:verbatimCoordinates" xlink:type="simple">21°21.400'N, 73°4.532'E</named-content>, 17–22 January 2010; in the Division of Invertebrate Zoology, American Museum of Natural History, New York.<!--PageBreak-->
                    </p></tp:treatment-sec><tp:treatment-sec sec-type="Diagnosis"><title>Diagnosis.</title><p>As for the genus (<italic>vide supra</italic>).
                    </p></tp:treatment-sec><tp:treatment-sec sec-type="Description"><title>Description.</title><p><italic>Male</italic>: Total length (excluding wings and antennae, as preserved) 5.3 mm; forewing length (estimated) 5.1 mm, width 1.1 mm; integument generally light brown except darker on head and antenna, finely imbricate and impunctate where evident (based on paratype, integument of holotype slightly wrinkled owing to apparent desiccation and shrinkage of individual). Head length (to apex of labrum) 1.1 mm, width (just posterior to compound eyes) 0.64 mm, head posterior to compound eyes longer than compound eye diameter, posterior border gently rounded, covered with <!--PageBreak-->numerous, short, prominent setae, longer ventrally (<xref ref-type="fig" rid="F3">Fig. 3</xref>). Pronotum length 0.56 mm, width (medial) 0.40 mm, apparently with weak longitudinal strigae in posterior half, with abundant fine setae as follows: anterior margin with row of ~10 setae, medial pair cruciate, lateral to these an upright pair, and lateral to those three pairs medioclinate setae; lateral margins with row ~8 erect setae of variable lengths; dorsal surface with two lateral rows of five short setae each; a short, anteromedial, cruciate pair, and longer posteromedial pair (<xref ref-type="fig" rid="F3">Fig. 3</xref>). Wing membranes micronodulose and with numerous minute setae. LC<sub>1</sub> length 0.28 mm, width at level of medial lobe 0.24 mm; LC<sub>2</sub> length 0.36 mm; RC<sub>1</sub> length 0.26 mm, RC<sub>2</sub> length 0.35 mm.<!--PageBreak--><!--PageBreak-->
                    </p><p><italic>Female</italic>: Unknown.
                    </p></tp:treatment-sec><tp:treatment-sec sec-type="Etymology"><title>Etymology.</title><p>The specific epithet is a patronym honoring Mr. Ailan Hurley-Echevarria for his diligent efforts in processing and screening amber, during which he personally found one of the two specimens.</p><fig id="F1" position="float" orientation="portrait"><label>Figure 1.</label><caption><p>Photomicrograph of holotype male (Tad-261-A) of <italic><tp:taxon-name>Kumarembia hurleyi</tp:taxon-name></italic> Engel &amp; Grimaldi, gen. et sp. n., in Early Eocene amber from western India. Total length of individual 5.3 mm.</p></caption><graphic xmlns:xlink="http://www.w3.org/1999/xlink" xlink:href="ZooKeys-148-197-g001.jpg" position="float" orientation="portrait" xlink:type="simple"/></fig><fig id="F2" position="float" orientation="portrait"><label>Figure 2. </label><caption><p>Photomicrographs of paratype male (Tad-253) of <italic><tp:taxon-name>Kumarembia hurleyi</tp:taxon-name></italic> Engel &amp; Grimaldi, gen. et sp. n., in Early Eocene amber from western India. <bold>A</bold> Ventral aspect <bold>B</bold> Dorsal aspect. Total length of individual 5.2 mm.</p></caption><graphic xmlns:xlink="http://www.w3.org/1999/xlink" xlink:href="ZooKeys-148-197-g002.jpg" position="float" orientation="portrait" xlink:type="simple"/></fig><fig id="F3" position="float" orientation="portrait"><label>Figure 3.</label><caption><p>Line drawings of <italic><tp:taxon-name>Kumarembia hurleyi</tp:taxon-name></italic> Engel &amp; Grimaldi, gen. et sp. n. <bold>A</bold> Head of holotype, dorsal view <bold>B</bold> Head of paratype, ventral view. Head length (to apex of labrum) 1.1 mm.</p></caption><graphic xmlns:xlink="http://www.w3.org/1999/xlink" xlink:href="ZooKeys-148-197-g003.jpg" position="float" orientation="portrait" xlink:type="simple"/></fig><fig id="F4" position="float" orientation="portrait"><label>Figure 4.</label><caption><p>Line drawings of <italic><tp:taxon-name>Kumarembia hurleyi</tp:taxon-name></italic> Engel &amp; Grimaldi, gen. et sp. n. (a, b, and d to same scale). <bold>A</bold> Protarsus of holotype, dorsal view <bold>B</bold> Protarsus of holotype, ventral view <bold>C</bold> Forewing apex of holotype <bold>D</bold> Male genitalia of holotype, ventral view <bold>E</bold> Male genitalia of holotype, dorsal view. Refer to description for individual measurements.</p></caption><graphic xmlns:xlink="http://www.w3.org/1999/xlink" xlink:href="ZooKeys-148-197-g004.jpg" position="float" orientation="portrait" xlink:type="simple"/></fig></tp:treatment-sec></tp:taxon-treatment>
